# Supplementary material for: Roles of mobile genetic elements and biosynthetic gene clusters in environmental adaptation of acidophilic archaeon Ferroplasma to extreme polluted environments
Source: Front Microbiol. 2025 Jul 31;16:1654373. doi: 10.3389/fmicb.2025.1654373 (PMC12350378; doi:10.3389/fmicb.2025.1654373)
Supplement: Supplementary file 4 [file Table_1.xlsx]

## Sheet: Table S1
Table S1. Overview of ISs in Ferroplasma strains.
Stain	IS4	ISH3	IS1634	IS110	IS200/IS605	IS256	IS481	IS5	ISNCY
Ferroplasma acidiphilum ZJ	5	5	0	1	5	3	2	1	0
Ferroplasma acidiphilum DSM 28986	6	7	0	1	5	4	3	1	0
Ferroplasma acidarmanus fer1	7	3	6	2	19	15	9	8	7
Ferroplasma acidiphilum Y	3	6	10	1	10	20	7	13	0

## Sheet: Table S2
Table S2. Overview of GIs in Ferroplasma strains.
Stain	GI	Gene
Ferroplasma acidiphilum ZJ	6	159
Ferroplasma acidiphilum DSM 28986	8	210
Ferroplasma acidarmanus fer1	11	176
Ferroplasma acidiphilum Y	7	173

## Sheet: Table S3
Table S3. BGCs and compounds in Ferroplasma strains.
Stain	BGC	Type	Similarity score	Compound(s)
Ferroplasma acidiphilum ZJ	BGC0000282	halogenated	0.37	alkylresorcinol
	BGC0000772	saccharide	0.22	lipopolysaccharide
	BGC0002404	saccharide	0.32	falcarindiol
	BGC0000757	saccharide	0.26	capsular polysaccharide
	BGC0002553	saccharide	0.06	tunicamycin
	BGC0002020	saccharide	0.09	photolose
	-	saccharide	-	-
	BGC0000388	saccharide	0.04	mannopeptimycin
	BGC0000777	saccharide	0.06	lipopolysaccharide
	BGC0000788	saccharide	0.04	O-antigen
Ferroplasma acidiphilum Y	BGC0000888	saccharide	0.2	bacilysin
	BGC0000754	saccharide	0.31	capsular polysaccharide
	BGC0000888	saccharide	0.27	bacilysin
	BGC0002450	saccharide	0.2	sarasinoside
	BGC0000772	saccharide	0.17	lipopolysaccharide
	BGC0000472	saccharide/halogenated	0.33	anacyclamide A10
	BGC0000866	saccharide	0.26	polyhydroxyalkanoate
	BGC0002704	saccharide	0.24	archalan β
	BGC0000888	saccharide	0.28	bacilysin
	BGC0001535	saccharide	0.34	branched-chain fatty acids
Ferroplasma acidarmanus fer1	BGC0000739	saccharide	0.18	capsular polysaccharide
	BGC0000472	saccharide/halogenated	0.33	anacyclamide A10
	BGC0000866	saccharide	0.26	polyhydroxyalkanoate
	BGC0002704	saccharide	0.24	archalan β
	BGC0001937	saccharide	0.17	tubercidin
	BGC0000888	saccharide	0.2	bacilysin
	BGC0000754	saccharide	0.31	capsular polysaccharide
	BGC0001137	saccharide	0.26	marinacarboline A, marinacarboline B, marinacarboline C, marinacarboline D
	BGC0000888	saccharide	0.27	bacilysin
	BGC0002213	saccharide	0.16	HEx-pks16 polyketide
	BGC0001817	saccharide	0.27	vancosamine
	BGC0002450	saccharide	0.19	sarasinoside
Ferroplasma acidiphilum DSM28986	BGC0000788	saccharide	0.04	O-antigen
	-	saccharide	-	-
	BGC0000772	saccharide	0.22	lipopolysaccharide
	BGC0000777	saccharide	0.06	lipopolysaccharide
	BGC0002404	saccharide	0.32	falcarindiol
	BGC0000282	saccharide	0.11	alkylresorcinol
	BGC0000388	saccharide	0.04	mannopeptimycin
	BGC0002553	saccharide	0.06	tunicamycin
	BGC0002020	saccharide	0.09	photolose
	BGC0000757	saccharide	0.26	capsular polysaccharide
